# Supplementary material for: Comprehensive Assessment of Prognostic Factors for Immune-Related Adverse Events in Immune Checkpoint Inhibitor-Treated Melanoma
Source: Cancers (Basel). 2025 Aug 27;17(17):2806. doi: 10.3390/cancers17172806 (PMC12427384; doi:10.3390/cancers17172806)
Supplement: Supplementary file 1 [file cancers-17-02806-s001.zip]

Archive with 1 entries (1 files):
- cancers-3761164-supplementary.pdf
